# Supplementary material for: Development and Standardization of Indirect ELISA for African Swine Fever Virus Using Recombinant p30 Protein Produced in Prokaryotic System
Source: Vet Sci. 2025 Oct 15;12(10):995. doi: 10.3390/vetsci12100995 (PMC12568178; doi:10.3390/vetsci12100995)
Supplement: Supplementary file 1 [file vetsci-12-00995-s001.zip]

Archive with 1 entries (1 files):
- vetsci-3909071-supplementary.pdf
